# Supplementary material for: Sustainable Bioethanol Production and Phenolic Compounds from Avocado Stone Biomass Based on Microwave Pretreatment
Source: Foods. 2025 Sep 10;14(18):3160. doi: 10.3390/foods14183160 (PMC12468688; doi:10.3390/foods14183160)
Supplement: Supplementary file 1 [file foods-14-03160-s001.zip]

Archive with 1 entries (1 files):
- foods-3807379-supplementary.pdf
